# Supplementary material for: Lifestyle Risk Factors for Overweight/Obesity in Spanish Children
Source: Children (Basel). 2022 Dec 12;9(12):1947. doi: 10.3390/children9121947 (PMC9777298; doi:10.3390/children9121947)
Supplement: Supplementary file 1 [file children-09-01947-s001.zip]

Archive with 1 entries (1 files):
- children-2043054-supplementary.pdf
